# Supplementary material for: Exploring the causal effects of epilepsy and its subtypes on anthropometric traits: A 2-sample Mendelian randomization study
Source: Medicine (Baltimore). 2025 Sep 19;104(38):e44619. doi: 10.1097/MD.0000000000044619 (PMC12459504; doi:10.1097/MD.0000000000044619)
Supplement: Supplementary file 2 [file medi-104-e44619-s002.xlsx]

## Sheet: Sheet1
Table S2. Summary information of the instrumental variables used in the study
Exposure	SNP	effect allele	other allele	EAF	β	se	p	N	R2	F
Epilepsy	rs75280876	A	T	0.9295	-0.0560013	0.0108719	2.59083e-07	69995	0.000370137	25.9166
Epilepsy	rs6100474	T	C	0.3425	-0.0271085	0.00588036	4.02656e-06	69995	0.000289223	20.2494
Epilepsy	rs7805828	A	G	0.4097	0.0299064	0.0056342	1.10827e-07	69995	0.000357041	24.9993
Epilepsy	rs78107263	A	G	0.1091	0.0407231	0.00889539	4.69442e-06	69995	0.000296406	20.7525
Epilepsy	rs6960173	C	G	0.4301	0.0259033	0.00564465	4.45374e-06	69995	0.000268201	18.7772
Epilepsy	rs76464759	T	G	0.9318	0.0564179	0.0110407	3.22171e-07	69995	0.000370137	25.9166
Epilepsy	rs7953741	A	G	0.8523	0.0370401	0.00782097	2.1798e-06	69995	0.000305509	21.39
Epilepsy	rs111907427	A	T	0.0286	0.0826715	0.0169478	1.07163e-06	69995	0.000340442	23.8367
Epilepsy	rs9817162	T	C	0.5848	-0.0263889	0.00564831	2.98282e-06	69995	0.000268201	18.7772
Epilepsy	rs2678901	A	G	0.4048	0.0386792	0.00564742	7.43661e-12	69995	0.00060325	42.2488
Epilepsy	rs618179	A	G	0.0295	-0.0791837	0.0169124	2.84102e-06	69995	0.000308429	21.5945
Epilepsy	rs4744696	A	G	0.8198	-0.0388167	0.00721902	7.57355e-08	69995	0.000443275	31.0399
Epilepsy	rs11773131	A	T	0.244	0.0299579	0.00650692	4.1444e-06	69995	0.000262341	18.3668
Epilepsy	rs117205155	A	C	0.0094	0.155924	0.029922	1.8781e-07	69995	0.000386164	27.0392
Epilepsy	rs9298759	A	G	0.2843	0.0299665	0.00618887	1.2854e-06	69995	0.000357041	24.9993
Epilepsy	rs4638568	A	G	0.0625	-0.0579327	0.0115335	5.08722e-07	69995	0.000333643	23.3604
Epilepsy	rs72661446	A	C	0.1306	-0.0409677	0.00830483	8.09775e-07	69995	0.000375109	26.2649
Epilepsy	rs2470565	T	C	0.192	0.0331755	0.00708272	2.81322e-06	69995	0.000317415	22.2239
Epilepsy	rs4301905	T	C	0.4103	-0.0293497	0.00563766	1.92947e-07	69995	0.000333643	23.3604
Epilepsy	rs289032	A	G	0.383	0.0270923	0.00570605	2.05443e-06	69995	0.000289223	20.2494
Epilepsy	rs7208909	T	C	0.7944	-0.032215	0.00686448	2.69228e-06	69995	0.000298474	20.8974
Epilepsy	rs4932477	T	C	0.5264	-0.029784	0.00557961	9.39736e-08	69995	0.000357041	24.9993
Epilepsy	rs772624	T	G	0.3447	-0.0314989	0.00583637	6.77637e-08	69995	0.000381231	26.6937
Epilepsy	rs13098268	A	G	0.0408	-0.0679121	0.0142373	1.84214e-06	69995	0.000336937	23.5912
Epilepsy	rs72835272	A	G	0.502	-0.0301422	0.00561621	8.0057e-08	69995	0.000357041	24.9993
Epilepsy	rs61580908	T	C	0.8808	0.0402108	0.00859206	2.86882e-06	69995	0.000282127	19.7525
Epilepsy	rs60055328	T	C	0.7601	0.0450595	0.00650115	4.17863e-12	69995	0.000590073	41.3253
Epilepsy	rs11907928	T	G	0.8314	0.0377632	0.0074513	4.02014e-07	69995	0.000420844	29.4685
Epilepsy	rs9704355	C	G	0.8137	-0.032915	0.00712138	3.80063e-06	69995	0.000317415	22.2239
Epilepsy	rs4730347	A	G	0.4696	0.0257649	0.0055708	3.74615e-06	69995	0.000268201	18.7772
Epilepsy	rs1950182	C	G	0.471	0.0264907	0.00561481	2.38169e-06	69995	0.000268201	18.7772
Epilepsy	rs3740422	C	G	0.3455	0.0351112	0.00583922	1.82127e-09	69995	0.00048591	34.0268
Epilepsy	rs10873348	T	G	0.7199	0.028788	0.00617768	3.16207e-06	69995	0.000333643	23.3604
Epilepsy	rs6559752	T	C	0.267	-0.0352029	0.00627055	1.97696e-08	69995	0.00048591	34.0268
Epilepsy	rs72683335	T	G	0.1022	0.0420834	0.00915254	4.26561e-06	69995	0.000311037	21.7772
Epilepsy	rs4732135	A	G	0.4294	-0.026829	0.00562098	1.81492e-06	69995	0.000289223	20.2494
Epilepsy	rs2288196	A	G	0.62	-0.0268344	0.00571674	2.67909e-06	69995	0.000289223	20.2494
Epilepsy	rs16832848	A	G	0.6604	-0.0272534	0.00586852	3.4173e-06	69995	0.000289223	20.2494
Epilepsy	rs11134138	T	C	0.4552	-0.0292428	0.00557538	1.56293e-07	69995	0.000333643	23.3604
Epilepsy	rs11745883	A	G	0.569	-0.0285592	0.00560314	3.4508e-07	69995	0.000333643	23.3604
Epilepsy	rs1991912	T	C	0.3879	0.0268378	0.0057029	2.52635e-06	69995	0.000289223	20.2494
Epilepsy	rs2488248	T	C	0.4341	0.026085	0.00559883	3.17735e-06	69995	0.000268201	18.7772
Epilepsy	rs2223269	T	C	0.2285	0.0309349	0.0066086	2.8547e-06	69995	0.000280116	19.6117
Epilepsy	rs75900178	T	C	0.0381	0.071331	0.0149635	1.8699e-06	69995	0.000319984	22.4038
GGE	rs17243029	A	G	0.5052	0.0591711	0.00928028	1.81768e-10	49338	0.0008233	40.6518
GGE	rs1463849	A	G	0.5947	-0.0611204	0.00943945	9.48145e-11	49338	0.000849041	41.9239
GGE	rs4596374	T	C	0.5355	-0.065213	0.00930286	2.38327e-12	49338	0.000994996	49.138
GGE	rs62014006	T	G	0.4627	0.05501	0.00932215	3.61307e-09	49338	0.000705283	34.8204
GGE	rs59588638	T	C	0.9004	0.0863246	0.0154759	2.43297e-08	49338	0.000630234	31.1128
GGE	rs469999	A	G	0.3188	-0.062754	0.0100022	3.51844e-10	49338	0.000797194	39.3617
GGE	rs876793	T	C	0.6563	-0.0603792	0.00984657	8.67793e-10	49338	0.000761539	37.5999
GGE	rs12832640	A	T	0.474	-0.0505361	0.00926928	4.98069e-08	49338	0.0006021	29.7231
GGE	rs11677484	T	G	0.2643	0.0640052	0.0104995	1.08739e-09	49338	0.000752636	37.16
GGE	rs16955463	T	G	0.2627	-0.0647347	0.0105157	7.46029e-10	49338	0.000767508	37.8949
GGE	rs75483641	T	C	0.1516	-0.084556	0.0129647	6.93679e-11	49338	0.000861406	42.535
GGE	rs37276	T	G	0.2392	-0.0647283	0.0109839	3.79209e-09	49338	0.000703377	34.7262
GGE	rs2945452	A	T	0.4955	0.0653729	0.00931238	2.2187e-12	49338	0.000997836	49.2784
GGE	rs3740422	C	G	0.3428	0.0711735	0.00976183	3.07663e-13	49338	0.00107628	53.1565
GGE	rs2833089	A	G	0.3715	-0.0649879	0.00958241	1.18524e-11	49338	0.000931385	45.9937
GGE	rs10741221	T	C	0.5449	-0.051965	0.00930272	2.32358e-08	49338	0.000632042	31.2021
GGE	rs4762030	T	G	0.0214	0.199289	0.0323101	6.9155e-10	49338	0.000770502	38.0428
GGE	rs2585398	A	C	0.5432	-0.0582624	0.00940475	5.82861e-10	49338	0.000777254	38.3764
GGE	rs11688767	A	T	0.5152	0.0837222	0.00925618	1.49657e-19	49338	0.00165545	81.8088
GGE	rs739431	A	G	0.8588	0.0857523	0.0132826	1.07515e-10	49338	0.000844067	41.6781
GGE	rs11701610	A	T	0.5975	0.0557533	0.00948024	4.07793e-09	49338	0.000700514	34.5848
GGE	rs1369126	C	G	0.4688	-0.0591673	0.0092797	1.81782e-10	49338	0.000823297	40.6516
GGE	rs295268	T	C	0.7369	0.0728398	0.0105153	4.29767e-12	49338	0.000971607	47.9818
FE	rs1525538	T	G	0.7651	-0.0385928	0.00799519	1.38604e-06	57375	0.000414044	23.7648
FE	rs2753616	A	G	0.5799	-0.033605	0.00686097	9.68193e-07	57375	0.000411018	23.591
FE	rs7610619	C	G	0.9184	-0.0568898	0.0123674	4.2253e-06	57375	0.000393092	22.5617
FE	rs10246978	T	C	0.5783	0.0315177	0.00684275	4.1049e-06	57375	0.000364102	20.8972
FE	rs7805828	A	G	0.4071	0.0324574	0.00687657	2.35846e-06	57375	0.000364102	20.8972
FE	rs116753937	T	C	0.0165	0.132244	0.0277533	1.8887e-06	57375	0.000387205	22.2237
FE	rs2302756	A	G	0.7602	0.0380735	0.00791549	1.50931e-06	57375	0.000393092	22.5617
FE	rs112153128	C	G	0.8758	0.0496305	0.0103764	1.72683e-06	57375	0.00043554	24.9991
FE	rs10833113	A	G	0.5915	0.0343126	0.00696279	8.30774e-07	57375	0.000411018	23.591
FE	rs9525161	A	G	0.4571	-0.0325861	0.00679584	1.62669e-06	57375	0.000387205	22.2237
FE	rs2470565	T	C	0.1909	0.042426	0.00865837	9.58374e-07	57375	0.000379425	21.777
FE	rs7849871	T	C	0.2271	-0.0385736	0.00807655	1.78817e-06	57375	0.000414044	23.7648
FE	rs35416677	A	C	0.8968	-0.0521392	0.0112007	3.23989e-06	57375	0.00038934	22.3463
FE	rs7171131	T	C	0.6711	-0.0330014	0.00721183	4.7393e-06	57375	0.000387205	22.2237
FE	rs2147676	A	G	0.5258	0.0326105	0.00677832	1.50177e-06	57375	0.000387205	22.2237
FE	rs7568090	A	C	0.768	-0.0391693	0.00802157	1.04486e-06	57375	0.000414044	23.7648
FE	rs61580908	T	C	0.8795	0.0508962	0.0104296	1.06099e-06	57375	0.000453128	26.0091
FE	rs7313956	A	C	0.1936	-0.0409632	0.00858588	1.83317e-06	57375	0.000361579	20.7524
FE	rs4979006	T	C	0.2896	0.0383356	0.00747137	2.88207e-07	57375	0.000513364	29.4684
FE	rs143770404	A	G	0.2286	-0.037955	0.00815536	3.25566e-06	57375	0.000393092	22.5617
FE	rs4851251	T	C	0.2649	0.0353948	0.00767449	3.988e-06	57375	0.000333494	19.14
FE	rs62343369	T	C	0.1592	0.0443738	0.00926771	1.68451e-06	57375	0.000416406	23.9004
FE	rs512583	A	G	0.8074	0.0400197	0.00856953	3.01201e-06	57375	0.000344162	19.7524
FE	rs502864	T	C	0.3081	0.0335508	0.00733189	4.73929e-06	57375	0.000411018	23.591
FE	rs7738855	T	C	0.9094	0.0624423	0.0118352	1.32047e-07	57375	0.000465046	26.6935
FE	rs4732135	A	G	0.4304	-0.03227	0.00685283	2.48931e-06	57375	0.000364102	20.8972
FE	rs28612129	A	T	0.9715	-0.100312	0.0208074	1.42857e-06	57375	0.000395064	22.6749
FE	rs11134138	T	C	0.4559	-0.0349637	0.0067983	2.70376e-07	57375	0.00043554	24.9991
FE	rs6541281	T	C	0.4688	0.0322362	0.00685876	2.60156e-06	57375	0.000364102	20.8972
JME	rs1219898	T	C	0.8339	0.112052	0.0233442	1.58671e-06	44168	0.000536586	23.7116
JME	rs11677484	T	G	0.2616	0.0938001	0.0197974	2.15837e-06	44168	0.000499886	22.089
JME	rs8035726	T	C	0.8452	-0.11084	0.02408	4.16468e-06	44168	0.000484067	21.3897
JME	rs7506330	T	C	0.5248	0.0804299	0.017462	4.10497e-06	44168	0.000501137	22.1443
JME	rs6128998	T	G	0.1988	-0.101507	0.021867	3.45023e-06	44168	0.000486447	21.4949
JME	rs1046276	T	C	0.3532	0.112875	0.018238	6.05467e-10	44168	0.000891491	39.4087
JME	rs881427	A	G	0.6801	-0.0925792	0.0187142	7.53649e-07	44168	0.000542145	23.9574
JME	rs7958654	T	C	0.4952	0.0834286	0.0175455	1.98461e-06	44168	0.000481165	21.2614
JME	rs264976	T	C	0.4811	-0.0826281	0.0174211	2.10587e-06	44168	0.000539407	23.8363
JME	rs11191193	A	G	0.6639	-0.0973939	0.0184144	1.22982e-07	44168	0.00065706	29.0388
JME	rs17537141	T	C	0.8505	-0.134583	0.0246264	4.62936e-08	44168	0.000659771	29.1587
JME	rs12423629	T	C	0.056	-0.179582	0.0378944	2.14763e-06	44168	0.00050775	22.4367
JME	rs7750412	A	G	0.8111	0.117077	0.0223301	1.57976e-07	44168	0.000639942	28.2818
JME	rs2070614	T	C	0.6038	0.0819589	0.0178676	4.49634e-06	44168	0.000469646	20.7521
JME	rs2025852	T	C	0.4802	0.0835496	0.0174134	1.60253e-06	44168	0.000552475	24.4141
JME	rs1563165	A	G	0.3482	0.087763	0.0182687	1.5552e-06	44168	0.000540851	23.9002
JME	rs852564	T	C	0.5096	0.0814205	0.0176006	3.72783e-06	44168	0.000458267	20.2491
JME	rs16877398	A	G	0.0502	0.184508	0.0398418	3.63876e-06	44168	0.000484067	21.3897
JME	rs6547820	A	G	0.7834	0.101749	0.0211055	1.42861e-06	44168	0.000533854	23.5908
JME	rs4762030	T	G	0.0203	0.306543	0.0617284	6.83493e-07	44168	0.00055481	24.5174
JME	rs72823149	A	G	0.3817	-0.0839065	0.0181891	3.96879e-06	44168	0.000492824	21.7768
JME	rs56101390	A	G	0.1808	-0.104391	0.0225856	3.80029e-06	44168	0.000462703	20.4452
JME	rs7712085	A	C	0.9211	-0.160904	0.0322971	6.2932e-07	44168	0.00057279	25.3123
JME	rs2383435	A	G	0.7624	0.106061	0.020483	2.24276e-07	44168	0.000635577	28.0887
JME	rs954415	T	C	0.7064	-0.0979949	0.019121	2.97556e-07	44168	0.000601971	26.6027
JME	rs3019359	T	C	0.4142	-0.0980191	0.0176675	2.88974e-08	44168	0.000670669	29.6406
JME	rs31597	T	C	0.7135	0.0897337	0.0192314	3.07121e-06	44168	0.00050775	22.4367
JME	rs6504210	A	G	0.4381	-0.0832967	0.0175214	1.99433e-06	44168	0.000481165	21.2614
JME	rs17631826	A	G	0.0314	0.247946	0.0500294	7.1957e-07	44168	0.00055669	24.6005
JME	rs12982593	A	C	0.4736	0.0816302	0.0174386	2.8547e-06	44168	0.000526494	23.2654
JME	rs1469249	A	G	0.2113	0.101386	0.0213624	2.07476e-06	44168	0.000523443	23.1305
JME	rs619656	A	G	0.8522	-0.117842	0.0245045	1.51692e-06	44168	0.000504147	22.2774
JME	rs1382403	A	G	0.5093	0.0835239	0.0173827	1.5475e-06	44168	0.000552475	24.4141
JME	rs133565	A	G	0.3291	-0.0982345	0.0185418	1.17076e-07	44168	0.000601971	26.6027
JME	rs456605	A	G	0.5722	0.0854659	0.0178054	1.58667e-06	44168	0.000504622	22.2984
JME	rs36009174	T	C	0.4601	0.0842156	0.017523	1.53977e-06	44168	0.000492824	21.7768
JAE	rs10005125	T	G	0.1434	-0.185073	0.0394528	2.71876e-06	43098	0.000521832	22.5006
JAE	rs67433750	T	C	0.6645	-0.148314	0.0293227	4.23693e-07	43098	0.00060396	26.044
JAE	rs1874985	T	G	0.4221	0.132348	0.0282252	2.74542e-06	43098	0.000515408	22.2235
JAE	rs4659491	T	C	0.5406	-0.138149	0.0276852	6.0381e-07	43098	0.000563301	24.2897
JAE	rs639833	T	C	0.7346	-0.14554	0.0313596	3.46722e-06	43098	0.000514401	22.18
JAE	rs59886783	A	T	0.0894	0.22593	0.0485037	3.19304e-06	43098	0.000493348	21.2718
JAE	rs914247	A	G	0.3595	0.137347	0.0287638	1.79712e-06	43098	0.000517563	22.3164
JAE	rs28702936	T	G	0.3806	0.14389	0.028801	5.85295e-07	43098	0.000571773	24.6552
JAE	rs12223844	A	G	0.1645	0.172597	0.0374967	4.16465e-06	43098	0.000507004	21.8609
CAE	rs17444185	T	C	0.7573	-0.120522	0.0257745	2.925e-06	43485	0.000497815	21.6573
CAE	rs704729	T	C	0.5541	0.106259	0.0224033	2.10569e-06	43485	0.000533575	23.2138
CAE	rs11619585	T	C	0.7714	0.123752	0.0266133	3.31926e-06	43485	0.000484804	21.0909
CAE	rs12185644	A	C	0.704	-0.172224	0.0241752	1.04843e-12	43485	0.00117973	51.3587
CAE	rs116288962	A	G	0.0246	0.349563	0.0715292	1.02386e-06	43485	0.00054312	23.6293
CAE	rs4596374	T	C	0.5406	-0.111577	0.0222575	5.3586e-07	43485	0.000595652	25.9162
CAE	rs72977751	A	C	0.0902	0.181203	0.0387434	2.91098e-06	43485	0.000495078	21.5381
CAE	rs5759265	T	G	0.8543	0.148185	0.0316093	2.75862e-06	43485	0.000491666	21.3896
CAE	rs146576202	T	C	0.0159	0.445252	0.0897867	7.0858e-07	43485	0.00056189	24.4464
CAE	rs12481941	T	C	0.6217	0.112913	0.0228199	7.49776e-07	43485	0.00055478	24.1369
CAE	rs79863936	T	C	0.8292	0.158907	0.0294055	6.51749e-08	43485	0.00069081	30.0593
CAE	rs8018540	A	C	0.2592	-0.131207	0.0253052	2.16036e-07	43485	0.000631028	27.4563
CAE	rs55797840	A	G	0.162	-0.141226	0.0302606	3.0564e-06	43485	0.000507733	22.089
GTCSA	rs72764548	A	C	0.0942	0.273162	0.0553296	7.93352e-07	42921	0.000573695	24.6365
GTCSA	rs16895890	A	G	0.0473	0.38936	0.0757804	2.77672e-07	42921	0.00061001	26.197
GTCSA	rs10746513	A	T	0.1861	0.189703	0.041447	4.71687e-06	42921	0.000500095	21.4743
GTCSA	rs12223779	T	C	0.0399	0.414553	0.082171	4.53513e-07	42921	0.000596403	25.6123
FE with hippocampal sclerosis	rs17399618	A	G	0.0664	0.186795	0.0406075	4.22466e-06	43696	0.000475847	20.8015
FE with hippocampal sclerosis	rs12426471	A	G	0.6951	-0.105724	0.0219573	1.47213e-06	43696	0.000530999	23.2138
FE with hippocampal sclerosis	rs10429322	T	C	0.0705	0.183293	0.0394944	3.46749e-06	43696	0.000503631	22.0167
FE with hippocampal sclerosis	rs4008992	A	C	0.4203	0.0975852	0.0204796	1.88858e-06	43696	0.000549176	24.0089
FE with hippocampal sclerosis	rs2271589	A	G	0.9608	-0.241357	0.0520952	3.60407e-06	43696	0.000491329	21.4787
FE with hippocampal sclerosis	rs1659811	A	G	0.9826	-0.374079	0.0773051	1.30497e-06	43696	0.000539617	23.5908
FE with hippocampal sclerosis	rs56699626	T	C	0.0229	0.313607	0.0675877	3.48407e-06	43696	0.000487739	21.3217
FE with hippocampal sclerosis	rs6956125	A	G	0.5589	-0.101875	0.0203546	5.58588e-07	43696	0.000594895	26.0088
FE with hippocampal sclerosis	rs11904006	T	C	0.2739	-0.118699	0.0226568	1.61448e-07	43696	0.000612253	26.7682
FE with hippocampal sclerosis	rs59849326	A	G	0.9747	-0.345085	0.0643336	8.14019e-08	43696	0.000664581	29.0575
FE with hippocampal sclerosis	rs17860938	T	C	0.8755	-0.141205	0.0306234	4.00705e-06	43696	0.000473225	20.6869
FE with hippocampal sclerosis	rs12306254	A	T	0.3497	0.0976113	0.0212014	4.14447e-06	43696	0.000498145	21.7768
FE with hippocampal sclerosis	rs143246322	T	C	0.9386	-0.197507	0.0421124	2.7321e-06	43696	0.000508358	22.2235
FE with other lesions	rs67163719	T	G	0.8906	-0.0888109	0.018395	1.37917e-06	46649	0.0005238	24.4465
FE with other lesions	rs5755125	C	G	0.102	0.0869169	0.0189734	4.62786e-06	46649	0.000449256	20.9659
FE with other lesions	rs4491854	A	C	0.6589	0.0576037	0.0121118	1.97468e-06	46649	0.000500534	23.3601
FE with other lesions	rs77994867	A	T	0.1203	0.0848626	0.0176503	1.5245e-06	46649	0.000477796	22.2984
FE without lesions	rs111871031	T	C	0.0789	-0.0881248	0.0186943	2.42909e-06	48214	0.000444725	21.4506
FE without lesions	rs7044578	T	C	0.7195	-0.0554591	0.0112175	7.65434e-07	48214	0.000518253	24.999
FE without lesions	rs10040295	A	G	0.7045	-0.0528513	0.0110452	1.70986e-06	48214	0.000481265	23.2139
FE without lesions	rs9510032	T	C	0.8903	-0.0849081	0.0161238	1.3942e-07	48214	0.00058502	28.2215
FE without lesions	rs630499	A	G	0.2393	-0.0602707	0.0118108	3.34283e-07	48214	0.000518253	24.999
GGE: genetic generalized epilepsy; FE: focal epilepsy; JME: juvenile myoclonic epilepsy; JAE: juvenile absence epilepsy; CAE: childhood absence epilepsy; GTCSA: generalized tonic-clonic seizures alone.
